# Supplementary material for: Emerging ASL Distinctions in Sign-Speech Bilinguals' Signs and Co-speech Gestures in Placement Descriptions
Source: Front Psychol. 2021 Aug 3;12:686485. doi: 10.3389/fpsyg.2021.686485 (PMC8369348; doi:10.3389/fpsyg.2021.686485)
Supplement: Supplementary Image 1 — MOVE. [file Data_Sheet_1.zip]

Archive with 37 entries (36 files):
- Supplemental Images/
- Supplemental Images/Image 17.jpg
- __MACOSX/Supplemental Images/._Image 17.jpg
- Supplemental Images/Image 16.jpg
- __MACOSX/Supplemental Images/._Image 16.jpg
- Supplemental Images/Image 14.jpg
- __MACOSX/Supplemental Images/._Image 14.jpg
- Supplemental Images/Image 15.jpg
- __MACOSX/Supplemental Images/._Image 15.jpg
- Supplemental Images/Image 11.jpg
- __MACOSX/Supplemental Images/._Image 11.jpg
- Supplemental Images/Image 8.jpg
- __MACOSX/Supplemental Images/._Image 8.jpg
- Supplemental Images/Image 9.jpg
- __MACOSX/Supplemental Images/._Image 9.jpg
- Supplemental Images/Image 10.jpg
- __MACOSX/Supplemental Images/._Image 10.jpg
- Supplemental Images/Image 12.jpg
- __MACOSX/Supplemental Images/._Image 12.jpg
- Supplemental Images/Image 13.jpg
- __MACOSX/Supplemental Images/._Image 13.jpg
- Supplemental Images/Image 7.jpg
- __MACOSX/Supplemental Images/._Image 7.jpg
- Supplemental Images/Image 6.jpg
- __MACOSX/Supplemental Images/._Image 6.jpg
- Supplemental Images/Image 4.jpg
- __MACOSX/Supplemental Images/._Image 4.jpg
- Supplemental Images/Image 5.jpg
- __MACOSX/Supplemental Images/._Image 5.jpg
- Supplemental Images/Image 18.jpg
- __MACOSX/Supplemental Images/._Image 18.jpg
- Supplemental Images/Image 1.jpg
- __MACOSX/Supplemental Images/._Image 1.jpg
- Supplemental Images/Image 2.jpg
- __MACOSX/Supplemental Images/._Image 2.jpg
- Supplemental Images/Image 3.jpg
- __MACOSX/Supplemental Images/._Image 3.jpg
